# Supplementary material for: Effects of Lactobacillus acidophilus KLDS1.0901 on Proliferation and Apoptosis of Colon Cancer Cells
Source: Front Microbiol. 2022 Feb 11;12:788040. doi: 10.3389/fmicb.2021.788040 (PMC8895954; doi:10.3389/fmicb.2021.788040)
Supplement: Supplementary file 1 [file Table_1.XLSX]

## Sheet: Sheet1
	24h	48h
0	6.41437	6.25257
	6.55425	6.25484
	6.12524	6.19898
10	7.40901	8.74691
	7.3522	8.66719
	7.38742	8.71304
50	8.05812	9.49432
	8.216	9.6699
	8.30744	9.56646
100	8.95487	12.3115
	9.12061	12.2345
	9.12065	12.245
