# Supplementary material for: Effects of Lactobacillus acidophilus KLDS1.0901 on Proliferation and Apoptosis of Colon Cancer Cells
Source: Front Microbiol. 2022 Feb 11;12:788040. doi: 10.3389/fmicb.2021.788040 (PMC8895954; doi:10.3389/fmicb.2021.788040)
Supplement: Supplementary file 4 [file Data_Sheet_2.XLSX]

## Sheet: Sheet1
	Q1	Q2	Q3	Q4
24h-control	0.1	1.3	97.4	1.2
	0.1	1.6	96.9	1.4
	0.2	2.8	95.5	1.5
24h-10	0.1	4	94	1.9
	0.1	4.4	93.9	1.6
	0.1	4	94.4	1.5
24h-50	0.2	4.6	91.2	4
	0.1	4	90.8	5.1
	0.3	4.5	92.2	3
24h-100	0.2	6.8	87.4	5.6
	0.1	8.8	87.9	3.2
	0.2	6.8	88.6	4.4
24h-5-Fu	0.4	16.8	65.7	17.1
	0.2	16.5	66.8	16.5
	0.3	17.2	65.2	17.3
24h-control	0.2	1.9	96	1.9
	0.1	2.4	96	1.5
	0	2.5	96.7	0.8
24h-10	0.4	8.5	89.3	1.8
	0.2	8	89.9	1.9
	0.1	9	88.7	2.2
24h-50	0.8	11.7	81.5	6
	0.1	11.6	85.3	3
	0.2	9.8	85.3	4.7
24h-100	1.1	13.9	79.6	5.4
	0.8	12.4	79.3	7.5
	0.5	14	79	6.5
24h-5-Fu	2.7	29.4	53.2	14.7
	0.5	30.5	55.2	13.8
	0.4	28.7	55.9	15
