# Supplementary material for: Effects of Lactobacillus acidophilus KLDS1.0901 on Proliferation and Apoptosis of Colon Cancer Cells
Source: Front Microbiol. 2022 Feb 11;12:788040. doi: 10.3389/fmicb.2021.788040 (PMC8895954; doi:10.3389/fmicb.2021.788040)
Supplement: Supplementary file 5 [file Data_Sheet_3.XLSX]

## Sheet: Sheet1
	24h	48h
1	1.12253	1.14031
	1.1402	1.15716
	1.14883	1.13963
10	1.24791	1.29718
	1.23147	1.23941
	1.2591	1.26848
50	1.34565	1.56634
	1.38249	1.5588
	1.399	1.61287
100	1.50831	2.28643
	1.59572	2.38592
	1.57544	2.39551
