# Supplementary material for: Effects of Lactobacillus acidophilus KLDS1.0901 on Proliferation and Apoptosis of Colon Cancer Cells
Source: Front Microbiol. 2022 Feb 11;12:788040. doi: 10.3389/fmicb.2021.788040 (PMC8895954; doi:10.3389/fmicb.2021.788040)
Supplement: Supplementary file 7 [file Data_Sheet_5.XLS]

class_A	class_B	Term	Database	ID	Input number	Background number	P-Value	Corrected P-Value	Input	Hyperlink
Genetic Information Processing	Translation	Ribosome	KEGG PATHWAY	hsa03010	22	138	1.18E-12	2.92E-10	ENSG00000214748|XLOC_055270|ENSG00000237169|ENSG00000235045|ENSG00000236844|ENSG00000243504|ENSG00000232938|ENSG00000230207|ENSG00000236829|ENSG00000213753|ENSG00000240914|ENSG00000239473|ENSG00000242837|ENSG00000237749|ENSG00000230929|ENSG00000240270|ENSG00000242209|ENSG00000228040|ENSG00000229133|ENSG00000235916|ENSG00000169253|ENSG00000257529	http://www.genome.jp/kegg-bin/show_pathway?hsa03010/hsa:6152%09red/hsa:6144%09red/hsa:6147%09red/hsa:6201%09red/hsa:6228%09red/hsa:25873%09red/hsa:6176%09red/hsa:6170%09red/hsa:6232%09red/hsa:6161%09red/hsa:100529097%09red/hsa:6222%09red/hsa:6136%09red/hsa:6124%09red/hsa:6138%09red/hsa:6129%09red/hsa:51023%09red/hsa:6158%09red
Environmental Information Processing	Signaling molecules and interaction	Cytokine-cytokine receptor interaction	KEGG PATHWAY	hsa04060	17	265	5.56E-05	0.006895931	ENSG00000168685|ENSG00000157404|ENSG00000232460|ENSG00000113494|ENSG00000169429|ENSG00000139269|ENSG00000249240|ENSG00000115009|ENSG00000092969|ENSG00000243646|ENSG00000113520|ENSG00000103522|ENSG00000125735|ENSG00000173578|ENSG00000185291|ENSG00000163739|ENSG00000125965	http://www.genome.jp/kegg-bin/show_pathway?hsa04060/hsa:80301%09red/hsa:2919%09red/hsa:657%09red/hsa:3815%09red/hsa:83729%09red/hsa:3563%09red/hsa:3576%09red/hsa:3575%09red/hsa:3565%09red/hsa:2829%09red/hsa:7042%09red/hsa:50615%09red/hsa:6364%09red/hsa:8200%09red/hsa:8740%09red/hsa:5618%09red/hsa:3588%09red
Metabolism	Amino acid metabolism	Alanine, aspartate and glutamate metabolism	KEGG PATHWAY	hsa00250	6	35	0.000147141	0.012163669	ENSG00000113492|ENSG00000185100|ENSG00000265630|ENSG00000241293|ENSG00000203797|ENSG00000134612	http://www.genome.jp/kegg-bin/show_pathway?hsa00250/hsa:122622%09red/hsa:2746%09red/hsa:5471%09red/hsa:8528%09red/hsa:2346%09red/hsa:64902%09red
Environmental Information Processing	Signaling molecules and interaction	Neuroactive ligand-receptor interaction	KEGG PATHWAY	hsa04080	16	278	0.00029179	0.018090981	ENSG00000120907|ENSG00000184984|ENSG00000123901|ENSG00000113494|ENSG00000188822|ENSG00000147145|ENSG00000148734|ENSG00000168539|ENSG00000069696|ENSG00000187848|ENSG00000171189|ENSG00000125675|ENSG00000171051|ENSG00000089041|ENSG00000101204|ENSG00000050628	http://www.genome.jp/kegg-bin/show_pathway?hsa04080/hsa:1269%09red/hsa:64106%09red/hsa:148%09red/hsa:22953%09red/hsa:1815%09red/hsa:2897%09red/hsa:5027%09red/hsa:2892%09red/hsa:2846%09red/hsa:1128%09red/hsa:1133%09red/hsa:5733%09red/hsa:1137%09red/hsa:5618%09red/hsa:10888%09red/hsa:2357%09red
Human Diseases	Cancers: Overview	Transcriptional misregulation in cancer	KEGG PATHWAY	hsa05202	12	180	0.000482715	0.023942669	ENSG00000183598|ENSG00000125675|ENSG00000169429|ENSG00000066336|ENSG00000176046|ENSG00000197561|ENSG00000122861|ENSG00000286938|ENSG00000126752|ENSG00000227193|ENSG00000204231|ENSG00000007062	http://www.genome.jp/kegg-bin/show_pathway?hsa05202/hsa:1991%09red/hsa:6756%09red/hsa:440093%09red/hsa:5328%09red/hsa:2892%09red/hsa:6257%09red/hsa:3576%09red/hsa:126961%09red/hsa:8842%09red/hsa:6688%09red/hsa:5966%09red/hsa:26471%09red
Cellular Processes	Cell growth and death	Oocyte meiosis	KEGG PATHWAY	hsa04114	9	123	0.001304245	0.047729966	XLOC_054813|ENSG00000233786|ENSG00000066923|ENSG00000269994|ENSG00000143933|ENSG00000235486|ENSG00000213236|ENSG00000137449|ENSG00000274570	http://www.genome.jp/kegg-bin/show_pathway?hsa04114/hsa:64682%09red/hsa:991%09red/hsa:996%09red/hsa:64506%09red/hsa:7534%09red/hsa:808%09red/hsa:132864%09red/hsa:102723849%09red/hsa:10734%09red
Human Diseases	Infectious diseases: Parasitic	Amoebiasis	KEGG PATHWAY	hsa05146	8	100	0.001410666	0.047729966	ENSG00000060558|ENSG00000169429|ENSG00000092969|ENSG00000130402|ENSG00000248746|ENSG00000163739|ENSG00000164692|ENSG00000158473	http://www.genome.jp/kegg-bin/show_pathway?hsa05146/hsa:912%09red/hsa:2769%09red/hsa:3576%09red/hsa:2919%09red/hsa:7042%09red/hsa:89%09red/hsa:1278%09red/hsa:81%09red
Organismal Systems	Immune system	NOD-like receptor signaling pathway	KEGG PATHWAY	hsa04621	6	57	0.001539676	0.047729966	ENSG00000249437|ENSG00000169429|ENSG00000271992|ENSG00000163739|ENSG00000103313|XLOC_054993	http://www.genome.jp/kegg-bin/show_pathway?hsa04621/hsa:4671%09red/hsa:3576%09red/hsa:2919%09red/hsa:7189%09red/hsa:4210%09red/hsa:10910%09red
Metabolism	Global and overview maps	Metabolic pathways	KEGG PATHWAY	hsa01100	41	1243	0.002083418	0.057409752	ENSG00000113492|ENSG00000131471|ENSG00000100288|ENSG00000129596|ENSG00000158089|ENSG00000233870|ENSG00000158578|ENSG00000183463|ENSG00000262902|ENSG00000103740|ENSG00000170890|ENSG00000224728|ENSG00000261096|ENSG00000241293|ENSG00000250566|ENSG00000186529|ENSG00000005421|ENSG00000185100|ENSG00000241095|ENSG00000002726|ENSG00000280243|ENSG00000236349|ENSG00000236144|ENSG00000104522|ENSG00000238077…	http://www.genome.jp/kegg-bin/show_pathway?hsa01100/hsa:64802%09red/hsa:55577%09red/hsa:79623%09red/hsa:212%09red/hsa:622%09red/hsa:84890%09red/hsa:26330%09red/hsa:1036%09red/hsa:1158%09red/hsa:26%09red/hsa:1638%09red/hsa:2746%09red/hsa:7264%09red/hsa:5471%09red/hsa:5319%09red/hsa:3294%09red/hsa:2593%09red/hsa:122622%09red/hsa:3614%09red/hsa:2645%09red/hsa:247%09red/hsa:1716%09red/hsa:4051%09red/…
Human Diseases	Immune diseases	Systemic lupus erythematosus	KEGG PATHWAY	hsa05322	9	136	0.002487514	0.061690338	ENSG00000183598|ENSG00000277157|ENSG00000099284|ENSG00000270276|ENSG00000197561|ENSG00000130402|ENSG00000248746|ENSG00000258179|ENSG00000227193	http://www.genome.jp/kegg-bin/show_pathway?hsa05322/hsa:6632%09red/hsa:1991%09red/hsa:440093%09red/hsa:55506%09red/hsa:126961%09red/hsa:8364%09red/hsa:81%09red/hsa:89%09red
Environmental Information Processing	Signal transduction	NF-kappa B signaling pathway	KEGG PATHWAY	hsa04064	7	93	0.00379141	0.085479059	ENSG00000267278|ENSG00000169429|ENSG00000122861|ENSG00000125735|XLOC_054775|ENSG00000095585|XLOC_054993	http://www.genome.jp/kegg-bin/show_pathway?hsa04064/hsa:29760%09red/hsa:5328%09red/hsa:3576%09red/hsa:7189%09red/hsa:8740%09red/hsa:23085%09red/hsa:9020%09red
Environmental Information Processing	Signal transduction	Calcium signaling pathway	KEGG PATHWAY	hsa04020	10	180	0.004814331	0.099496168	ENSG00000120907|ENSG00000060558|ENSG00000184984|ENSG00000168539|ENSG00000187848|ENSG00000143933|ENSG00000213856|ENSG00000089041|ENSG00000276045|ENSG00000050628	http://www.genome.jp/kegg-bin/show_pathway?hsa04020/hsa:148%09red/hsa:22953%09red/hsa:808%09red/hsa:5027%09red/hsa:1128%09red/hsa:84876%09red/hsa:5733%09red/hsa:7416%09red/hsa:2769%09red/hsa:1133%09red
Human Diseases	Endocrine and metabolic diseases	AGE-RAGE signaling pathway in diabetic complications	KEGG PATHWAY	hsa04933	7	101	0.005772917	0.11012949	ENSG00000169429|ENSG00000164692|ENSG00000092969|ENSG00000120738|ENSG00000117020|ENSG00000225018|ENSG00000106366	http://www.genome.jp/kegg-bin/show_pathway?hsa04933/hsa:10000%09red/hsa:998%09red/hsa:3576%09red/hsa:1278%09red/hsa:7042%09red/hsa:1958%09red/hsa:5054%09red
Environmental Information Processing	Signal transduction	Jak-STAT signaling pathway	KEGG PATHWAY	hsa04630	9	158	0.006278368	0.110563806	ENSG00000168685|ENSG00000113494|ENSG00000243646|ENSG00000113520|ENSG00000103522|ENSG00000117020|ENSG00000239219|ENSG00000227536|ENSG00000185291	http://www.genome.jp/kegg-bin/show_pathway?hsa04630/hsa:10000%09red/hsa:3588%09red/hsa:3563%09red/hsa:3565%09red/hsa:3575%09red/hsa:2273%09red/hsa:50615%09red/hsa:9655%09red/hsa:5618%09red
Human Diseases	Infectious diseases: Bacterial	Legionellosis	KEGG PATHWAY	hsa05134	5	55	0.006687327	0.110563806	ENSG00000249437|ENSG00000163739|ENSG00000197358|ENSG00000214199|ENSG00000169429	http://www.genome.jp/kegg-bin/show_pathway?hsa05134/hsa:664%09red/hsa:1915%09red/hsa:2919%09red/hsa:4671%09red/hsa:3576%09red
Cellular Processes	Cellular community - eukaryotes	Tight junction	KEGG PATHWAY	hsa04530	8	139	0.009176336	0.142233203	ENSG00000180353|ENSG00000213937|ENSG00000130402|ENSG00000248746|ENSG00000117020|ENSG00000171862|ENSG00000225018|ENSG00000237480	http://www.genome.jp/kegg-bin/show_pathway?hsa04530/hsa:10000%09red/hsa:998%09red/hsa:27134%09red/hsa:9080%09red/hsa:5728%09red/hsa:3059%09red/hsa:81%09red/hsa:89%09red
Human Diseases	Cancers: Overview	Viral carcinogenesis	KEGG PATHWAY	hsa05203	10	205	0.01105531	0.152333277	ENSG00000277157|ENSG00000225018|ENSG00000270276|ENSG00000269994|ENSG00000130402|ENSG00000248746|ENSG00000147099|ENSG00000286938|ENSG00000227347|ENSG00000213236	http://www.genome.jp/kegg-bin/show_pathway?hsa05203/hsa:991%09red/hsa:7534%09red/hsa:998%09red/hsa:55869%09red/hsa:8364%09red/hsa:5966%09red/hsa:81%09red/hsa:3190%09red/hsa:89%09red
Metabolism	Amino acid metabolism	Glycine, serine and threonine metabolism	KEGG PATHWAY	hsa00260	4	40	0.011056448	0.152333277	ENSG00000113492|ENSG00000261096|ENSG00000158578|ENSG00000131471	http://www.genome.jp/kegg-bin/show_pathway?hsa00260/hsa:212%09red/hsa:8639%09red/hsa:2593%09red/hsa:64902%09red
Organismal Systems	Digestive system	Protein digestion and absorption	KEGG PATHWAY	hsa04974	6	90	0.012182845	0.159018186	XLOC_054759|ENSG00000215704|ENSG00000065618|ENSG00000142615|ENSG00000164692|ENSG00000021488	http://www.genome.jp/kegg-bin/show_pathway?hsa04974/hsa:63036%09red/hsa:51032%09red/hsa:3784%09red/hsa:1278%09red/hsa:11136%09red/hsa:1308%09red
Human Diseases	Endocrine and metabolic diseases	Non-alcoholic fatty liver disease (NAFLD)	KEGG PATHWAY	hsa04932	8	151	0.014241071	0.176589282	ENSG00000161281|ENSG00000169429|ENSG00000280243|ENSG00000117020|ENSG00000253123|ENSG00000225018|ENSG00000262902|ENSG00000287925	http://www.genome.jp/kegg-bin/show_pathway?hsa04932/hsa:83737%09red/hsa:1346%09red/hsa:10000%09red/hsa:998%09red/hsa:3576%09red/hsa:4512%09red
Organismal Systems	Endocrine system	Progesterone-mediated oocyte maturation	KEGG PATHWAY	hsa04914	6	98	0.017495125	0.206609093	XLOC_054813|ENSG00000233786|ENSG00000117020|ENSG00000235486|ENSG00000137449|ENSG00000274570	http://www.genome.jp/kegg-bin/show_pathway?hsa04914/hsa:64682%09red/hsa:996%09red/hsa:64506%09red/hsa:132864%09red/hsa:102723849%09red/hsa:10000%09red
Organismal Systems	Endocrine system	PPAR signaling pathway	KEGG PATHWAY	hsa03320	5	72	0.018431788	0.207735168	ENSG00000254027|ENSG00000103740|ENSG00000226549|ENSG00000204231|ENSG00000263563	http://www.genome.jp/kegg-bin/show_pathway?hsa03320/hsa:6319%09red/hsa:23205%09red/hsa:7316%09red/hsa:6257%09red/hsa:2171%09red
Human Diseases	Endocrine and metabolic diseases	Maturity onset diabetes of the young	KEGG PATHWAY	hsa04950	3	26	0.019265762	0.207735168	ENSG00000135100|ENSG00000125798|ENSG00000106633	http://www.genome.jp/kegg-bin/show_pathway?hsa04950/hsa:2645%09red/hsa:6927%09red/hsa:3170%09red
Human Diseases	Cardiovascular diseases	Arrhythmogenic right ventricular cardiomyopathy (ARVC)	KEGG PATHWAY	hsa05412	5	74	0.020366569	0.21045455	ENSG00000264859|ENSG00000248746|ENSG00000286873|ENSG00000151062|ENSG00000130402	http://www.genome.jp/kegg-bin/show_pathway?hsa05412/hsa:5318%09red/hsa:81%09red/hsa:89%09red/hsa:1829%09red/hsa:93589%09red
Human Diseases	Infectious diseases: Parasitic	Chagas disease (American trypanosomiasis)	KEGG PATHWAY	hsa05142	6	104	0.022394367	0.222152117	ENSG00000060558|ENSG00000169429|ENSG00000092969|ENSG00000117020|ENSG00000106366|XLOC_054993	http://www.genome.jp/kegg-bin/show_pathway?hsa05142/hsa:10000%09red/hsa:2769%09red/hsa:3576%09red/hsa:7189%09red/hsa:7042%09red/hsa:5054%09red
Metabolism	Metabolism of other amino acids	Glutathione metabolism	KEGG PATHWAY	hsa00480	4	52	0.024874534	0.228174455	ENSG00000232829|ENSG00000281039|ENSG00000230845|XLOC_055019	http://www.genome.jp/kegg-bin/show_pathway?hsa00480/hsa:653689%09red/hsa:9446%09red/hsa:2938%09red/hsa:79017%09red
Environmental Information Processing	Signal transduction	PI3K-Akt signaling pathway	KEGG PATHWAY	hsa04151	13	342	0.025847269	0.228174455	ENSG00000168685|ENSG00000157404|ENSG00000158815|ENSG00000113494|ENSG00000147145|ENSG00000113520|ENSG00000168539|ENSG00000117020|ENSG00000285854|ENSG00000171862|ENSG00000185291|ENSG00000213236|ENSG00000164692	http://www.genome.jp/kegg-bin/show_pathway?hsa04151/hsa:10000%09red/hsa:7534%09red/hsa:3815%09red/hsa:2998%09red/hsa:3563%09red/hsa:3565%09red/hsa:3575%09red/hsa:5728%09red/hsa:1128%09red/hsa:8822%09red/hsa:2846%09red/hsa:5618%09red/hsa:1278%09red
Metabolism	Metabolism of other amino acids	Taurine and hypotaurine metabolism	KEGG PATHWAY	hsa00430	2	11	0.026421237	0.228174455	ENSG00000129596|ENSG00000238280	http://www.genome.jp/kegg-bin/show_pathway?hsa00430/hsa:1036%09red/hsa:84890%09red
Human Diseases	Infectious diseases: Viral	Epstein-Barr virus infection	KEGG PATHWAY	hsa05169	9	204	0.026812131	0.228174455	ENSG00000267278|ENSG00000266707|ENSG00000000938|ENSG00000188833|ENSG00000066336|ENSG00000243646|ENSG00000117020|ENSG00000213236|XLOC_054993	http://www.genome.jp/kegg-bin/show_pathway?hsa05169/hsa:10000%09red/hsa:7534%09red/hsa:3588%09red/hsa:5713%09red/hsa:377841%09red/hsa:7189%09red/hsa:6688%09red/hsa:2268%09red/hsa:9020%09red
Environmental Information Processing	Signal transduction	TNF signaling pathway	KEGG PATHWAY	hsa04668	6	110	0.02814177	0.228174455	ENSG00000267278|ENSG00000115009|ENSG00000117020|ENSG00000253123|ENSG00000163739|ENSG00000287925	http://www.genome.jp/kegg-bin/show_pathway?hsa04668/hsa:6364%09red/hsa:83737%09red/hsa:2919%09red/hsa:10000%09red/hsa:9020%09red
Organismal Systems	Nervous system	Cholinergic synapse	KEGG PATHWAY	hsa04725	6	111	0.029185641	0.228174455	ENSG00000184984|ENSG00000168539|XLOC_055001|XLOC_054759|ENSG00000117020|ENSG00000101204	http://www.genome.jp/kegg-bin/show_pathway?hsa04725/hsa:10000%09red/hsa:1128%09red/hsa:3784%09red/hsa:3785%09red/hsa:1137%09red/hsa:1133%09red
Human Diseases	Infectious diseases: Bacterial	Pathogenic Escherichia coli infection	KEGG PATHWAY	hsa05130	4	55	0.029441865	0.228174455	ENSG00000213236|ENSG00000180353|ENSG00000225018|ENSG00000244515	http://www.genome.jp/kegg-bin/show_pathway?hsa05130/hsa:3059%09red/hsa:998%09red/hsa:3875%09red/hsa:7534%09red
Metabolism	Nucleotide metabolism	Purine metabolism	KEGG PATHWAY	hsa00230	8	176	0.030831035	0.2316999	ENSG00000188833|ENSG00000185100|ENSG00000224728|ENSG00000241293|ENSG00000237883|ENSG00000214815|ENSG00000133256|ENSG00000183463	http://www.genome.jp/kegg-bin/show_pathway?hsa00230/hsa:122622%09red/hsa:3614%09red/hsa:5158%09red/hsa:5471%09red/hsa:377841%09red/hsa:1716%09red/hsa:646625%09red
Environmental Information Processing	Signal transduction	TGF-beta signaling pathway	KEGG PATHWAY	hsa04350	5	84	0.032012019	0.23349943	ENSG00000139269|ENSG00000092969|ENSG00000125965|ENSG00000232460|ENSG00000234112	http://www.genome.jp/kegg-bin/show_pathway?hsa04350/hsa:8200%09red/hsa:83729%09red/hsa:7044%09red/hsa:7042%09red/hsa:657%09red
Environmental Information Processing	Signaling molecules and interaction	Cell adhesion molecules (CAMs)	KEGG PATHWAY	hsa04514	7	146	0.03316759	0.235016064	ENSG00000169992|ENSG00000157766|ENSG00000213937|ENSG00000181847|ENSG00000284987|ENSG00000162631|ENSG00000277117	http://www.genome.jp/kegg-bin/show_pathway?hsa04514/hsa:3897%09red/hsa:22854%09red/hsa:9080%09red/hsa:102723996%09red/hsa:201633%09red/hsa:57555%09red/hsa:1462%09red
Organismal Systems	Immune system	Hematopoietic cell lineage	KEGG PATHWAY	hsa04640	5	88	0.037630465	0.259232089	ENSG00000168685|ENSG00000157404|ENSG00000113520|ENSG00000158473|ENSG00000185291	http://www.genome.jp/kegg-bin/show_pathway?hsa04640/hsa:912%09red/hsa:3563%09red/hsa:3565%09red/hsa:3575%09red/hsa:3815%09red
Human Diseases	Immune diseases	Primary immunodeficiency	KEGG PATHWAY	hsa05340	3	37	0.044450244	0.294353359	ENSG00000168685|ENSG00000095585|ENSG00000276045	http://www.genome.jp/kegg-bin/show_pathway?hsa05340/hsa:29760%09red/hsa:84876%09red/hsa:3575%09red
Cellular Processes	Cell growth and death	Cell cycle	KEGG PATHWAY	hsa04110	6	124	0.045102531	0.294353359	ENSG00000092969|ENSG00000285190|ENSG00000233786|ENSG00000269994|ENSG00000235486|ENSG00000213236	http://www.genome.jp/kegg-bin/show_pathway?hsa04110/hsa:64682%09red/hsa:991%09red/hsa:996%09red/hsa:7534%09red/hsa:902%09red/hsa:7042%09red
Environmental Information Processing	Signal transduction	Ras signaling pathway	KEGG PATHWAY	hsa04014	9	228	0.047544754	0.297832275	ENSG00000157404|ENSG00000158815|ENSG00000143933|ENSG00000225018|ENSG00000273639|ENSG00000117020|ENSG00000170890|ENSG00000286938|ENSG00000105122	http://www.genome.jp/kegg-bin/show_pathway?hsa04014/hsa:64926%09red/hsa:10000%09red/hsa:3815%09red/hsa:998%09red/hsa:4763%09red/hsa:8822%09red/hsa:5319%09red/hsa:808%09red/hsa:5966%09red
Human Diseases	Infectious diseases: Bacterial	Shigellosis	KEGG PATHWAY	hsa05131	4	65	0.048037464	0.297832275	ENSG00000188459|ENSG00000180353|ENSG00000225018|ENSG00000169429	http://www.genome.jp/kegg-bin/show_pathway?hsa05131/hsa:3059%09red/hsa:998%09red/hsa:3576%09red/hsa:10163%09red
Human Diseases	Cancers: Overview	Central carbon metabolism in cancer	KEGG PATHWAY	hsa05230	4	67	0.052381805	0.31684604	ENSG00000157404|ENSG00000117020|ENSG00000171862|ENSG00000106633	http://www.genome.jp/kegg-bin/show_pathway?hsa05230/hsa:5728%09red/hsa:3815%09red/hsa:2645%09red/hsa:10000%09red
Human Diseases	Infectious diseases: Bacterial	Epithelial cell signaling in Helicobacter pylori infection	KEGG PATHWAY	hsa05120	4	68	0.054631591	0.318845373	ENSG00000267278|ENSG00000163739|ENSG00000225018|ENSG00000169429	http://www.genome.jp/kegg-bin/show_pathway?hsa05120/hsa:998%09red/hsa:3576%09red/hsa:2919%09red/hsa:9020%09red
Metabolism	Xenobiotics biodegradation and metabolism	Drug metabolism - cytochrome P450	KEGG PATHWAY	hsa00982	4	69	0.056932869	0.318845373	ENSG00000250566|ENSG00000232829|ENSG00000230845|XLOC_055019	http://www.genome.jp/kegg-bin/show_pathway?hsa00982/hsa:653689%09red/hsa:9446%09red/hsa:2938%09red/hsa:7366%09red
Organismal Systems	Development	Osteoclast differentiation	KEGG PATHWAY	hsa04380	6	132	0.057142822	0.318845373	ENSG00000267278|ENSG00000066336|ENSG00000092969|ENSG00000117020|ENSG00000095585|XLOC_054993	http://www.genome.jp/kegg-bin/show_pathway?hsa04380/hsa:10000%09red/hsa:29760%09red/hsa:7189%09red/hsa:7042%09red/hsa:6688%09red/hsa:9020%09red
Environmental Information Processing	Signal transduction	cGMP-PKG signaling pathway	KEGG PATHWAY	hsa04022	7	167	0.058806203	0.318845373	ENSG00000120907|ENSG00000120937|ENSG00000143933|ENSG00000117020|ENSG00000213856|ENSG00000233013|ENSG00000214837	http://www.genome.jp/kegg-bin/show_pathway?hsa04022/hsa:2969%09red/hsa:148%09red/hsa:10000%09red/hsa:808%09red/hsa:4879%09red/hsa:7416%09red
Metabolism	Metabolism of cofactors and vitamins	Porphyrin and chlorophyll metabolism	KEGG PATHWAY	hsa00860	3	42	0.059438418	0.318845373	ENSG00000250566|ENSG00000158578|ENSG00000047457	http://www.genome.jp/kegg-bin/show_pathway?hsa00860/hsa:212%09red/hsa:1356%09red/hsa:7366%09red
Genetic Information Processing	Transcription	Spliceosome	KEGG PATHWAY	hsa03040	6	134	0.060426341	0.318845373	ENSG00000213683|ENSG00000257043|ENSG00000124193|ENSG00000258179|ENSG00000227347|ENSG00000228653	http://www.genome.jp/kegg-bin/show_pathway?hsa03040/hsa:6632%09red/hsa:6428%09red/hsa:3183%09red/hsa:6627%09red/hsa:6431%09red/hsa:3190%09red
Organismal Systems	Endocrine system	Prolactin signaling pathway	KEGG PATHWAY	hsa04917	4	72	0.064143282	0.324092339	ENSG00000117020|ENSG00000227536|ENSG00000113494|ENSG00000106633	http://www.genome.jp/kegg-bin/show_pathway?hsa04917/hsa:9655%09red/hsa:2645%09red/hsa:5618%09red/hsa:10000%09red
Metabolism	Glycan biosynthesis and metabolism	Glycosaminoglycan degradation	KEGG PATHWAY	hsa00531	2	19	0.064144849	0.324092339	ENSG00000106304|ENSG00000241489	http://www.genome.jp/kegg-bin/show_pathway?hsa00531/hsa:6677%09red/hsa:3423%09red
Genetic Information Processing	Folding, sorting and degradation	Ubiquitin mediated proteolysis	KEGG PATHWAY	hsa04120	6	137	0.0655576	0.324092339	ENSG00000233786|ENSG00000269994|ENSG00000253123|ENSG00000235486|XLOC_054993|ENSG00000287925	http://www.genome.jp/kegg-bin/show_pathway?hsa04120/hsa:64682%09red/hsa:991%09red/hsa:83737%09red/hsa:996%09red/hsa:7189%09red
Metabolism	Xenobiotics biodegradation and metabolism	Metabolism of xenobiotics by cytochrome P450	KEGG PATHWAY	hsa00980	4	73	0.066648021	0.324092339	ENSG00000250566|ENSG00000232829|ENSG00000230845|XLOC_055019	http://www.genome.jp/kegg-bin/show_pathway?hsa00980/hsa:653689%09red/hsa:9446%09red/hsa:2938%09red/hsa:7366%09red
Cellular Processes	Cellular community - eukaryotes	Adherens junction	KEGG PATHWAY	hsa04520	4	74	0.069202869	0.324843645	ENSG00000130402|ENSG00000248746|ENSG00000188459|ENSG00000225018	http://www.genome.jp/kegg-bin/show_pathway?hsa04520/hsa:998%09red/hsa:89%09red/hsa:10163%09red/hsa:81%09red
Genetic Information Processing	Transcription	Basal transcription factors	KEGG PATHWAY	hsa03022	3	45	0.069422231	0.324843645	ENSG00000285190|ENSG00000233013|ENSG00000214837	http://www.genome.jp/kegg-bin/show_pathway?hsa03022/hsa:2969%09red/hsa:902%09red
Human Diseases	Drug resistance: Antineoplastic	Platinum drug resistance	KEGG PATHWAY	hsa01524	4	75	0.071807471	0.328748055	ENSG00000232829|ENSG00000117020|ENSG00000230845|XLOC_055019	http://www.genome.jp/kegg-bin/show_pathway?hsa01524/hsa:653689%09red/hsa:9446%09red/hsa:2938%09red/hsa:10000%09red
Metabolism	Xenobiotics biodegradation and metabolism	Drug metabolism - other enzymes	KEGG PATHWAY	hsa00983	3	46	0.072907835	0.328748055	ENSG00000250566|ENSG00000214815|ENSG00000224728	http://www.genome.jp/kegg-bin/show_pathway?hsa00983/hsa:3614%09red/hsa:7366%09red
Human Diseases	Substance dependence	Alcoholism	KEGG PATHWAY	hsa05034	7	179	0.077759206	0.33423382	ENSG00000183598|ENSG00000277157|ENSG00000099284|ENSG00000270276|ENSG00000147099|ENSG00000143933|ENSG00000227193	http://www.genome.jp/kegg-bin/show_pathway?hsa05034/hsa:808%09red/hsa:440093%09red/hsa:55869%09red/hsa:126961%09red/hsa:8364%09red/hsa:55506%09red
Organismal Systems	Circulatory system	Cardiac muscle contraction	KEGG PATHWAY	hsa04260	4	78	0.079915937	0.33423382	ENSG00000161281|ENSG00000151062|ENSG00000280243|ENSG00000262902	http://www.genome.jp/kegg-bin/show_pathway?hsa04260/hsa:4512%09red/hsa:1346%09red/hsa:93589%09red
Human Diseases	Infectious diseases: Bacterial	Bacterial invasion of epithelial cells	KEGG PATHWAY	hsa05100	4	78	0.079915937	0.33423382	ENSG00000188459|ENSG00000114790|ENSG00000180353|ENSG00000225018	http://www.genome.jp/kegg-bin/show_pathway?hsa05100/hsa:3059%09red/hsa:998%09red/hsa:26084%09red/hsa:10163%09red
Metabolism	Carbohydrate metabolism	Amino sugar and nucleotide sugar metabolism	KEGG PATHWAY	hsa00520	3	48	0.080107329	0.33423382	ENSG00000233870|ENSG00000104522|ENSG00000106633	http://www.genome.jp/kegg-bin/show_pathway?hsa00520/hsa:55577%09red/hsa:2645%09red/hsa:7264%09red
Environmental Information Processing	Signal transduction	MAPK signaling pathway	KEGG PATHWAY	hsa04010	9	255	0.081140793	0.33423382	ENSG00000267278|ENSG00000117020|ENSG00000158815|ENSG00000235338|ENSG00000092969|ENSG00000273639|ENSG00000151062|ENSG00000225018|XLOC_054993	http://www.genome.jp/kegg-bin/show_pathway?hsa04010/hsa:10000%09red/hsa:93589%09red/hsa:998%09red/hsa:4763%09red/hsa:1847%09red/hsa:8822%09red/hsa:7189%09red/hsa:7042%09red/hsa:9020%09red
Organismal Systems	Immune system	Complement and coagulation cascades	KEGG PATHWAY	hsa04610	4	79	0.082715575	0.33423382	ENSG00000197249|ENSG00000088926|ENSG00000106366|ENSG00000122861	http://www.genome.jp/kegg-bin/show_pathway?hsa04610/hsa:5265%09red/hsa:2160%09red/hsa:5328%09red/hsa:5054%09red
Organismal Systems	Excretory system	Proximal tubule bicarbonate reclamation	KEGG PATHWAY	hsa04964	2	23	0.087065277	0.33423382	ENSG00000265630|ENSG00000240583	http://www.genome.jp/kegg-bin/show_pathway?hsa04964/hsa:2746%09red/hsa:358%09red
Human Diseases	Infectious diseases: Viral	HTLV-I infection	KEGG PATHWAY	hsa05166	9	259	0.087091976	0.33423382	ENSG00000267278|ENSG00000233786|ENSG00000066336|ENSG00000092969|ENSG00000120738|ENSG00000269994|ENSG00000117020|ENSG00000213856|ENSG00000235486	http://www.genome.jp/kegg-bin/show_pathway?hsa05166/hsa:64682%09red/hsa:991%09red/hsa:996%09red/hsa:10000%09red/hsa:7042%09red/hsa:6688%09red/hsa:7416%09red/hsa:1958%09red/hsa:9020%09red
Organismal Systems	Immune system	Intestinal immune network for IgA production	KEGG PATHWAY	hsa04672	3	50	0.087601606	0.33423382	ENSG00000267278|ENSG00000113520|ENSG00000277117	http://www.genome.jp/kegg-bin/show_pathway?hsa04672/hsa:102723996%09red/hsa:3565%09red/hsa:9020%09red
Metabolism	Amino acid metabolism	Arginine and proline metabolism	KEGG PATHWAY	hsa00330	3	50	0.087601606	0.33423382	ENSG00000261096|ENSG00000104879|ENSG00000002726	http://www.genome.jp/kegg-bin/show_pathway?hsa00330/hsa:1158%09red/hsa:26%09red/hsa:2593%09red
Human Diseases	Infectious diseases: Viral	Herpes simplex infection	KEGG PATHWAY	hsa05168	7	186	0.090280931	0.336102702	ENSG00000257043|ENSG00000124193|ENSG00000125735|ENSG00000233013|ENSG00000227347|XLOC_054993|ENSG00000214837	http://www.genome.jp/kegg-bin/show_pathway?hsa05168/hsa:2969%09red/hsa:6431%09red/hsa:6428%09red/hsa:7189%09red/hsa:8740%09red/hsa:3190%09red
Human Diseases	Cancers: Overview	Chemical carcinogenesis	KEGG PATHWAY	hsa05204	4	82	0.09139847	0.336102702	ENSG00000250566|ENSG00000232829|ENSG00000230845|XLOC_055019	http://www.genome.jp/kegg-bin/show_pathway?hsa05204/hsa:653689%09red/hsa:9446%09red/hsa:2938%09red/hsa:7366%09red
Organismal Systems	Immune system	Chemokine signaling pathway	KEGG PATHWAY	hsa04062	7	187	0.092157193	0.336102702	ENSG00000000938|ENSG00000169429|ENSG00000115009|ENSG00000173578|ENSG00000225018|ENSG00000117020|ENSG00000163739	http://www.genome.jp/kegg-bin/show_pathway?hsa04062/hsa:10000%09red/hsa:6364%09red/hsa:998%09red/hsa:3576%09red/hsa:2919%09red/hsa:2829%09red/hsa:2268%09red
Environmental Information Processing	Signal transduction	Hippo signaling pathway	KEGG PATHWAY	hsa04390	6	154	0.099264627	0.356777209	ENSG00000092969|ENSG00000232460|ENSG00000213236|ENSG00000106366|ENSG00000153303|ENSG00000125965	http://www.genome.jp/kegg-bin/show_pathway?hsa04390/hsa:657%09red/hsa:7534%09red/hsa:79981%09red/hsa:7042%09red/hsa:8200%09red/hsa:5054%09red
Human Diseases	Cancers: Specific types	Small cell lung cancer	KEGG PATHWAY	hsa05222	4	86	0.103619065	0.361937015	XLOC_054993|ENSG00000117020|ENSG00000171862|ENSG00000204231	http://www.genome.jp/kegg-bin/show_pathway?hsa05222/hsa:5728%09red/hsa:7189%09red/hsa:10000%09red/hsa:6257%09red
Human Diseases	Infectious diseases: Bacterial	Salmonella infection	KEGG PATHWAY	hsa05132	4	86	0.103619065	0.361937015	ENSG00000163739|ENSG00000188459|ENSG00000225018|ENSG00000169429	http://www.genome.jp/kegg-bin/show_pathway?hsa05132/hsa:2919%09red/hsa:998%09red/hsa:3576%09red/hsa:10163%09red
Organismal Systems	Sensory system	Phototransduction	KEGG PATHWAY	hsa04744	2	27	0.111993415	0.373538068	ENSG00000133256|ENSG00000143933	http://www.genome.jp/kegg-bin/show_pathway?hsa04744/hsa:808%09red/hsa:5158%09red
Metabolism	Biosynthesis of other secondary metabolites	Butirosin and neomycin biosynthesis	KEGG PATHWAY	hsa00524	1	5	0.113059257	0.373538068	ENSG00000106633	http://www.genome.jp/kegg-bin/show_pathway?hsa00524/hsa:2645%09red
Organismal Systems	Digestive system	Salivary secretion	KEGG PATHWAY	hsa04970	4	89	0.113247412	0.373538068	ENSG00000039987|ENSG00000120907|ENSG00000143933|ENSG00000187908	http://www.genome.jp/kegg-bin/show_pathway?hsa04970/hsa:148%09red/hsa:54831%09red/hsa:1755%09red/hsa:808%09red
Human Diseases	Cancers: Overview	Pathways in cancer	KEGG PATHWAY	hsa05200	12	397	0.115752707	0.373538068	ENSG00000157404|ENSG00000225018|ENSG00000169429|ENSG00000147145|ENSG00000066336|ENSG00000092969|ENSG00000117020|ENSG00000171862|ENSG00000158815|XLOC_054993|ENSG00000204231|ENSG00000050628	http://www.genome.jp/kegg-bin/show_pathway?hsa05200/hsa:10000%09red/hsa:6257%09red/hsa:3815%09red/hsa:998%09red/hsa:3576%09red/hsa:8822%09red/hsa:5728%09red/hsa:7189%09red/hsa:7042%09red/hsa:6688%09red/hsa:2846%09red/hsa:5733%09red
Metabolism	Carbohydrate metabolism	Starch and sucrose metabolism	KEGG PATHWAY	hsa00500	3	57	0.115977545	0.373538068	ENSG00000250566|ENSG00000285854|ENSG00000106633	http://www.genome.jp/kegg-bin/show_pathway?hsa00500/hsa:2998%09red/hsa:2645%09red/hsa:7366%09red
Human Diseases	Cancers: Specific types	Acute myeloid leukemia	KEGG PATHWAY	hsa05221	3	57	0.115977545	0.373538068	ENSG00000157404|ENSG00000066336|ENSG00000117020	http://www.genome.jp/kegg-bin/show_pathway?hsa05221/hsa:3815%09red/hsa:6688%09red/hsa:10000%09red
Organismal Systems	Development	Dorso-ventral axis formation	KEGG PATHWAY	hsa04320	2	28	0.118485932	0.376324727	ENSG00000137449|XLOC_054813	http://www.genome.jp/kegg-bin/show_pathway?hsa04320/hsa:132864%09red/hsa:64506%09red
Human Diseases	Immune diseases	Rheumatoid arthritis	KEGG PATHWAY	hsa05323	4	91	0.119877635	0.376324727	ENSG00000163739|ENSG00000115009|ENSG00000092969|ENSG00000169429	http://www.genome.jp/kegg-bin/show_pathway?hsa05323/hsa:6364%09red/hsa:2919%09red/hsa:7042%09red/hsa:3576%09red
Metabolism	Lipid metabolism	Glycerophospholipid metabolism	KEGG PATHWAY	hsa00564	4	95	0.133621892	0.414227865	ENSG00000269153|ENSG00000170890|XLOC_054719|ENSG00000100288	http://www.genome.jp/kegg-bin/show_pathway?hsa00564/hsa:55326%09red/hsa:5319%09red/hsa:1120%09red/hsa:11313%09red
Organismal Systems	Digestive system	Pancreatic secretion	KEGG PATHWAY	hsa04972	4	96	0.137154802	0.417569055	ENSG00000215704|XLOC_054759|ENSG00000142615|ENSG00000170890	http://www.genome.jp/kegg-bin/show_pathway?hsa04972/hsa:3784%09red/hsa:51032%09red/hsa:5319%09red/hsa:63036%09red
Metabolism	Lipid metabolism	Arachidonic acid metabolism	KEGG PATHWAY	hsa00590	3	62	0.138067188	0.417569055	ENSG00000179593|ENSG00000186529|ENSG00000170890	http://www.genome.jp/kegg-bin/show_pathway?hsa00590/hsa:247%09red/hsa:5319%09red/hsa:4051%09red
Environmental Information Processing	Signal transduction	FoxO signaling pathway	KEGG PATHWAY	hsa04068	5	134	0.142632171	0.423653789	ENSG00000168685|ENSG00000117020|ENSG00000092969|ENSG00000197358|ENSG00000171862	http://www.genome.jp/kegg-bin/show_pathway?hsa04068/hsa:5728%09red/hsa:664%09red/hsa:10000%09red/hsa:7042%09red/hsa:3575%09red
Environmental Information Processing	Signal transduction	Rap1 signaling pathway	KEGG PATHWAY	hsa04015	7	211	0.143495638	0.423653789	ENSG00000157404|ENSG00000225018|ENSG00000147145|ENSG00000143933|ENSG00000117020|ENSG00000158815|ENSG00000171051	http://www.genome.jp/kegg-bin/show_pathway?hsa04015/hsa:10000%09red/hsa:808%09red/hsa:998%09red/hsa:8822%09red/hsa:2846%09red/hsa:3815%09red/hsa:2357%09red
Organismal Systems	Endocrine system	Renin secretion	KEGG PATHWAY	hsa04924	3	64	0.147274721	0.429695656	ENSG00000240583|ENSG00000143933|ENSG00000276045	http://www.genome.jp/kegg-bin/show_pathway?hsa04924/hsa:358%09red/hsa:84876%09red/hsa:808%09red
Human Diseases	Cancers: Specific types	Glioma	KEGG PATHWAY	hsa05214	3	65	0.15195156	0.433332943	ENSG00000117020|ENSG00000143933|ENSG00000171862	http://www.genome.jp/kegg-bin/show_pathway?hsa05214/hsa:5728%09red/hsa:808%09red/hsa:10000%09red
Cellular Processes	Cell motility	Regulation of actin cytoskeleton	KEGG PATHWAY	hsa04810	7	215	0.153166725	0.433332943	ENSG00000184984|ENSG00000225018|ENSG00000168539|ENSG00000188459|ENSG00000130402|ENSG00000248746|ENSG00000158815	http://www.genome.jp/kegg-bin/show_pathway?hsa04810/hsa:10163%09red/hsa:998%09red/hsa:8822%09red/hsa:1128%09red/hsa:81%09red/hsa:89%09red/hsa:1133%09red
Human Diseases	Cancers: Specific types	Pancreatic cancer	KEGG PATHWAY	hsa05212	3	66	0.156674927	0.433332943	ENSG00000117020|ENSG00000092969|ENSG00000225018	http://www.genome.jp/kegg-bin/show_pathway?hsa05212/hsa:998%09red/hsa:7042%09red/hsa:10000%09red
Human Diseases	Immune diseases	Inflammatory bowel disease (IBD)	KEGG PATHWAY	hsa05321	3	66	0.156674927	0.433332943	ENSG00000103522|ENSG00000092969|ENSG00000113520	http://www.genome.jp/kegg-bin/show_pathway?hsa05321/hsa:7042%09red/hsa:50615%09red/hsa:3565%09red
Organismal Systems	Endocrine system	Glucagon signaling pathway	KEGG PATHWAY	hsa04922	4	102	0.15911135	0.433332943	ENSG00000143933|ENSG00000117020|ENSG00000285854|ENSG00000106633	http://www.genome.jp/kegg-bin/show_pathway?hsa04922/hsa:808%09red/hsa:2998%09red/hsa:2645%09red/hsa:10000%09red
Human Diseases	Cancers: Specific types	Renal cell carcinoma	KEGG PATHWAY	hsa05211	3	67	0.161443191	0.433332943	ENSG00000117020|ENSG00000092969|ENSG00000225018	http://www.genome.jp/kegg-bin/show_pathway?hsa05211/hsa:998%09red/hsa:7042%09red/hsa:10000%09red
Human Diseases	Infectious diseases: Bacterial	Tuberculosis	KEGG PATHWAY	hsa05152	6	179	0.162229515	0.433332943	ENSG00000092969|ENSG00000143933|ENSG00000243646|ENSG00000117020|ENSG00000265639|XLOC_054993	http://www.genome.jp/kegg-bin/show_pathway?hsa05152/hsa:10000%09red/hsa:808%09red/hsa:3588%09red/hsa:3916%09red/hsa:7189%09red/hsa:7042%09red
Cellular Processes	Transport and catabolism	Endocytosis	KEGG PATHWAY	hsa04144	8	260	0.164505844	0.433332943	ENSG00000176783|ENSG00000157404|ENSG00000110203|ENSG00000092969|ENSG00000253123|ENSG00000225018|XLOC_054993|ENSG00000287925	http://www.genome.jp/kegg-bin/show_pathway?hsa04144/hsa:83737%09red/hsa:80230%09red/hsa:3815%09red/hsa:998%09red/hsa:7189%09red/hsa:7042%09red/hsa:2352%09red
Metabolism	Amino acid metabolism	Tyrosine metabolism	KEGG PATHWAY	hsa00350	2	35	0.16615607	0.433332943	ENSG00000131471|ENSG00000080166	http://www.genome.jp/kegg-bin/show_pathway?hsa00350/hsa:8639%09red/hsa:1638%09red
Human Diseases	Neurodegenerative diseases	Parkinson's disease	KEGG PATHWAY	hsa05012	5	142	0.167741784	0.433332943	ENSG00000161281|ENSG00000064692|ENSG00000213856|ENSG00000280243|ENSG00000262902	http://www.genome.jp/kegg-bin/show_pathway?hsa05012/hsa:7416%09red/hsa:1346%09red/hsa:4512%09red/hsa:9627%09red
Cellular Processes	Cellular community - eukaryotes	Signaling pathways regulating pluripotency of stem cells	KEGG PATHWAY	hsa04550	5	142	0.167741784	0.433332943	ENSG00000139269|ENSG00000117020|ENSG00000135100|ENSG00000232460|ENSG00000234112	http://www.genome.jp/kegg-bin/show_pathway?hsa04550/hsa:83729%09red/hsa:7044%09red/hsa:6927%09red/hsa:10000%09red/hsa:657%09red
Organismal Systems	Immune system	T cell receptor signaling pathway	KEGG PATHWAY	hsa04660	4	105	0.170544673	0.436031742	ENSG00000267278|ENSG00000117020|ENSG00000113520|ENSG00000225018	http://www.genome.jp/kegg-bin/show_pathway?hsa04660/hsa:998%09red/hsa:3565%09red/hsa:10000%09red/hsa:9020%09red
Environmental Information Processing	Signal transduction	Phospholipase D signaling pathway	KEGG PATHWAY	hsa04072	5	144	0.174275468	0.436482773	ENSG00000147145|ENSG00000157404|ENSG00000117020|XLOC_054719|ENSG00000169429	http://www.genome.jp/kegg-bin/show_pathway?hsa04072/hsa:3815%09red/hsa:55326%09red/hsa:2846%09red/hsa:10000%09red/hsa:3576%09red
Organismal Systems	Endocrine system	Adipocytokine signaling pathway	KEGG PATHWAY	hsa04920	3	70	0.176001118	0.436482773	ENSG00000103740|ENSG00000117020|ENSG00000204231	http://www.genome.jp/kegg-bin/show_pathway?hsa04920/hsa:23205%09red/hsa:10000%09red/hsa:6257%09red
Organismal Systems	Immune system	RIG-I-like receptor signaling pathway	KEGG PATHWAY	hsa04622	3	70	0.176001118	0.436482773	XLOC_054993|ENSG00000263917|ENSG00000169429	http://www.genome.jp/kegg-bin/show_pathway?hsa04622/hsa:54941%09red/hsa:7189%09red/hsa:3576%09red
Human Diseases	Infectious diseases: Viral	Hepatitis B	KEGG PATHWAY	hsa05161	5	146	0.180904841	0.439914964	ENSG00000213236|ENSG00000117020|ENSG00000092969|ENSG00000171862|ENSG00000169429	http://www.genome.jp/kegg-bin/show_pathway?hsa05161/hsa:5728%09red/hsa:3576%09red/hsa:7042%09red/hsa:10000%09red/hsa:7534%09red
Human Diseases	Cancers: Specific types	Melanoma	KEGG PATHWAY	hsa05218	3	71	0.180932768	0.439914964	ENSG00000117020|ENSG00000171862|ENSG00000158815	http://www.genome.jp/kegg-bin/show_pathway?hsa05218/hsa:5728%09red/hsa:8822%09red/hsa:10000%09red
Human Diseases	Endocrine and metabolic diseases	Insulin resistance	KEGG PATHWAY	hsa04931	4	109	0.186215487	0.448363503	ENSG00000117020|ENSG00000285854|ENSG00000171862|ENSG00000143554	http://www.genome.jp/kegg-bin/show_pathway?hsa04931/hsa:5728%09red/hsa:2998%09red/hsa:11000%09red/hsa:10000%09red
Organismal Systems	Circulatory system	Adrenergic signaling in cardiomyocytes	KEGG PATHWAY	hsa04261	5	149	0.191020594	0.455510647	ENSG00000120907|ENSG00000117020|ENSG00000151062|ENSG00000143933|XLOC_054759	http://www.genome.jp/kegg-bin/show_pathway?hsa04261/hsa:3784%09red/hsa:148%09red/hsa:808%09red/hsa:10000%09red/hsa:93589%09red
Human Diseases	Infectious diseases: Parasitic	Leishmaniasis	KEGG PATHWAY	hsa05140	3	74	0.195942457	0.457660839	ENSG00000092969|XLOC_054993|ENSG00000113520	http://www.genome.jp/kegg-bin/show_pathway?hsa05140/hsa:7189%09red/hsa:7042%09red/hsa:3565%09red
Organismal Systems	Digestive system	Gastric acid secretion	KEGG PATHWAY	hsa04971	3	74	0.195942457	0.457660839	ENSG00000151704|XLOC_054759|ENSG00000143933	http://www.genome.jp/kegg-bin/show_pathway?hsa04971/hsa:808%09red/hsa:3784%09red/hsa:3758%09red
Metabolism	Lipid metabolism	Synthesis and degradation of ketone bodies	KEGG PATHWAY	hsa00072	1	10	0.197458507	0.457660839	ENSG00000161267	http://www.genome.jp/kegg-bin/show_pathway?hsa00072/hsa:622%09red
Human Diseases	Infectious diseases: Bacterial	Pertussis	KEGG PATHWAY	hsa05133	3	75	0.20101204	0.459346823	ENSG00000143933|XLOC_054993|ENSG00000169429	http://www.genome.jp/kegg-bin/show_pathway?hsa05133/hsa:808%09red/hsa:7189%09red/hsa:3576%09red
Human Diseases	Substance dependence	Nicotine addiction	KEGG PATHWAY	hsa05033	2	40	0.201890337	0.459346823	ENSG00000101204|ENSG00000125675	http://www.genome.jp/kegg-bin/show_pathway?hsa05033/hsa:1137%09red/hsa:2892%09red
Metabolism	Metabolism of cofactors and vitamins	Ubiquinone and other terpenoid-quinone biosynthesis	KEGG PATHWAY	hsa00130	1	11	0.213350222	0.481007773	ENSG00000255439	http://www.genome.jp/kegg-bin/show_pathway?hsa00130/hsa:79001%09red
Environmental Information Processing	Signal transduction	cAMP signaling pathway	KEGG PATHWAY	hsa04024	6	199	0.222145245	0.492419279	ENSG00000117020|ENSG00000168539|ENSG00000143933|ENSG00000125675|ENSG00000276045|ENSG00000050628	http://www.genome.jp/kegg-bin/show_pathway?hsa04024/hsa:10000%09red/hsa:808%09red/hsa:2892%09red/hsa:1128%09red/hsa:84876%09red/hsa:5733%09red
Organismal Systems	Immune system	Leukocyte transendothelial migration	KEGG PATHWAY	hsa04670	4	118	0.223017323	0.492419279	ENSG00000130402|ENSG00000248746|ENSG00000225018|ENSG00000213937	http://www.genome.jp/kegg-bin/show_pathway?hsa04670/hsa:81%09red/hsa:998%09red/hsa:9080%09red/hsa:89%09red
Human Diseases	Infectious diseases: Parasitic	Toxoplasmosis	KEGG PATHWAY	hsa05145	4	119	0.227220282	0.492419279	ENSG00000117020|ENSG00000092969|ENSG00000243646|XLOC_054993	http://www.genome.jp/kegg-bin/show_pathway?hsa05145/hsa:3588%09red/hsa:7189%09red/hsa:7042%09red/hsa:10000%09red
Genetic Information Processing	Folding, sorting and degradation	Proteasome	KEGG PATHWAY	hsa03050	2	44	0.231045228	0.492419279	ENSG00000266707|ENSG00000235907	http://www.genome.jp/kegg-bin/show_pathway?hsa03050/hsa:5713%09red/hsa:5684%09red
Organismal Systems	Nervous system	Neurotrophin signaling pathway	KEGG PATHWAY	hsa04722	4	120	0.231443198	0.492419279	ENSG00000117020|ENSG00000143933|XLOC_054993|ENSG00000225018	http://www.genome.jp/kegg-bin/show_pathway?hsa04722/hsa:808%09red/hsa:998%09red/hsa:7189%09red/hsa:10000%09red
Human Diseases	Drug resistance: Antineoplastic	EGFR tyrosine kinase inhibitor resistance	KEGG PATHWAY	hsa01521	3	81	0.232019198	0.492419279	ENSG00000117020|ENSG00000273639|ENSG00000171862	http://www.genome.jp/kegg-bin/show_pathway?hsa01521/hsa:5728%09red/hsa:4763%09red/hsa:10000%09red
Cellular Processes	Cellular community - eukaryotes	Focal adhesion	KEGG PATHWAY	hsa04510	6	203	0.234928442	0.492419279	ENSG00000130402|ENSG00000248746|ENSG00000117020|ENSG00000171862|ENSG00000225018|ENSG00000164692	http://www.genome.jp/kegg-bin/show_pathway?hsa04510/hsa:10000%09red/hsa:998%09red/hsa:5728%09red/hsa:81%09red/hsa:89%09red/hsa:1278%09red
Metabolism	Lipid metabolism	Ether lipid metabolism	KEGG PATHWAY	hsa00565	2	45	0.238379923	0.492419279	ENSG00000128242|ENSG00000170890	http://www.genome.jp/kegg-bin/show_pathway?hsa00565/hsa:5319%09red/hsa:9514%09red
Metabolism	Amino acid metabolism	Cysteine and methionine metabolism	KEGG PATHWAY	hsa00270	2	45	0.238379923	0.492419279	ENSG00000129596|ENSG00000113492	http://www.genome.jp/kegg-bin/show_pathway?hsa00270/hsa:1036%09red/hsa:64902%09red
Human Diseases	Cancers: Overview	Proteoglycans in cancer	KEGG PATHWAY	hsa05205	6	205	0.241403851	0.492419279	ENSG00000092969|ENSG00000180353|ENSG00000151150|ENSG00000122861|ENSG00000117020|ENSG00000225018	http://www.genome.jp/kegg-bin/show_pathway?hsa05205/hsa:10000%09red/hsa:998%09red/hsa:5328%09red/hsa:3059%09red/hsa:7042%09red/hsa:288%09red
Cellular Processes	Transport and catabolism	Peroxisome	KEGG PATHWAY	hsa04146	3	83	0.242543979	0.492419279	ENSG00000203797|ENSG00000284619|XLOC_054856	http://www.genome.jp/kegg-bin/show_pathway?hsa04146/hsa:55711%09red/hsa:8528%09red/hsa:26063%09red
Metabolism	Lipid metabolism	Fatty acid biosynthesis	KEGG PATHWAY	hsa00061	1	13	0.244196962	0.492419279	ENSG00000103740	http://www.genome.jp/kegg-bin/show_pathway?hsa00061/hsa:23205%09red
Cellular Processes	Transport and catabolism	Lysosome	KEGG PATHWAY	hsa04142	4	123	0.244224078	0.492419279	ENSG00000241489|ENSG00000265639|ENSG00000213983|ENSG00000237008	http://www.genome.jp/kegg-bin/show_pathway?hsa04142/hsa:3423%09red/hsa:55353%09red/hsa:8906%09red/hsa:3916%09red
Environmental Information Processing	Signal transduction	AMPK signaling pathway	KEGG PATHWAY	hsa04152	4	125	0.252830547	0.505661094	ENSG00000120907|ENSG00000117020|ENSG00000285854|ENSG00000226549	http://www.genome.jp/kegg-bin/show_pathway?hsa04152/hsa:6319%09red/hsa:2998%09red/hsa:148%09red/hsa:10000%09red
Metabolism	Global and overview maps	Fatty acid metabolism	KEGG PATHWAY	hsa01212	2	48	0.260438615	0.516710212	ENSG00000103740|ENSG00000226549	http://www.genome.jp/kegg-bin/show_pathway?hsa01212/hsa:6319%09red/hsa:23205%09red
Human Diseases	Infectious diseases: Parasitic	Malaria	KEGG PATHWAY	hsa05144	2	49	0.267799076	0.527096594	ENSG00000092969|ENSG00000169429	http://www.genome.jp/kegg-bin/show_pathway?hsa05144/hsa:7042%09red/hsa:3576%09red
Genetic Information Processing	Translation	RNA transport	KEGG PATHWAY	hsa03013	5	172	0.274138368	0.527920478	ENSG00000163634|ENSG00000223873|ENSG00000259010|ENSG00000214199|ENSG00000187627	http://www.genome.jp/kegg-bin/show_pathway?hsa03013/hsa:10284%09red/hsa:10762%09red/hsa:1915%09red/hsa:400966%09red/hsa:80145%09red
Genetic Information Processing	Translation	Ribosome biogenesis in eukaryotes	KEGG PATHWAY	hsa03008	3	89	0.274526977	0.527920478	ENSG00000225671|ENSG00000230936|ENSG00000262136	http://www.genome.jp/kegg-bin/show_pathway?hsa03008/hsa:57455%09red/hsa:28987%09red/hsa:51077%09red
Organismal Systems	Nervous system	Dopaminergic synapse	KEGG PATHWAY	hsa04728	4	130	0.274603797	0.527920478	ENSG00000069696|ENSG00000117020|ENSG00000143933|ENSG00000125675	http://www.genome.jp/kegg-bin/show_pathway?hsa04728/hsa:808%09red/hsa:2892%09red/hsa:10000%09red/hsa:1815%09red
Organismal Systems	Endocrine system	GnRH signaling pathway	KEGG PATHWAY	hsa04912	3	91	0.285288495	0.536460737	ENSG00000125787|ENSG00000143933|ENSG00000225018	http://www.genome.jp/kegg-bin/show_pathway?hsa04912/hsa:808%09red/hsa:998%09red/hsa:2797%09red
Human Diseases	Infectious diseases: Viral	Hepatitis C	KEGG PATHWAY	hsa05160	4	133	0.287814769	0.536460737	ENSG00000117020|ENSG00000169429|XLOC_054993|ENSG00000213937	http://www.genome.jp/kegg-bin/show_pathway?hsa05160/hsa:7189%09red/hsa:9080%09red/hsa:10000%09red/hsa:3576%09red
Human Diseases	Infectious diseases: Viral	Influenza A	KEGG PATHWAY	hsa05164	5	176	0.289346131	0.536460737	ENSG00000137648|ENSG00000137033|ENSG00000117020|ENSG00000213856|ENSG00000169429	http://www.genome.jp/kegg-bin/show_pathway?hsa05164/hsa:7416%09red/hsa:90865%09red/hsa:3576%09red/hsa:10000%09red/hsa:56649%09red
Organismal Systems	Development	Axon guidance	KEGG PATHWAY	hsa04360	5	176	0.289346131	0.536460737	ENSG00000182511|ENSG00000082684|ENSG00000162631|ENSG00000284987|ENSG00000225018	http://www.genome.jp/kegg-bin/show_pathway?hsa04360/hsa:54437%09red/hsa:3897%09red/hsa:998%09red/hsa:22854%09red/hsa:2242%09red
Human Diseases	Cancers: Specific types	Endometrial cancer	KEGG PATHWAY	hsa05213	2	52	0.28986185	0.536460737	ENSG00000117020|ENSG00000171862	http://www.genome.jp/kegg-bin/show_pathway?hsa05213/hsa:5728%09red/hsa:10000%09red
Organismal Systems	Immune system	Fc gamma R-mediated phagocytosis	KEGG PATHWAY	hsa04666	3	93	0.296083234	0.543915867	ENSG00000188459|ENSG00000117020|ENSG00000225018	http://www.genome.jp/kegg-bin/show_pathway?hsa04666/hsa:998%09red/hsa:10163%09red/hsa:10000%09red
Metabolism	Energy metabolism	Nitrogen metabolism	KEGG PATHWAY	hsa00910	1	17	0.302313283	0.547253243	ENSG00000265630	http://www.genome.jp/kegg-bin/show_pathway?hsa00910/hsa:2746%09red
Metabolism	Amino acid metabolism	Phenylalanine metabolism	KEGG PATHWAY	hsa00360	1	17	0.302313283	0.547253243	ENSG00000131471	http://www.genome.jp/kegg-bin/show_pathway?hsa00360/hsa:8639%09red
Genetic Information Processing	Replication and repair	Fanconi anemia pathway	KEGG PATHWAY	hsa03460	2	55	0.311840702	0.557365814	ENSG00000277125|ENSG00000228050	http://www.genome.jp/kegg-bin/show_pathway?hsa03460/hsa:5395%09red/hsa:8940%09red
Organismal Systems	Endocrine system	Insulin signaling pathway	KEGG PATHWAY	hsa04910	4	139	0.314478031	0.557365814	ENSG00000143933|ENSG00000117020|ENSG00000285854|ENSG00000106633	http://www.genome.jp/kegg-bin/show_pathway?hsa04910/hsa:808%09red/hsa:2998%09red/hsa:2645%09red/hsa:10000%09red
Metabolism	Metabolism of cofactors and vitamins	Pantothenate and CoA biosynthesis	KEGG PATHWAY	hsa00770	1	18	0.316131077	0.557365814	ENSG00000112299	http://www.genome.jp/kegg-bin/show_pathway?hsa00770/hsa:8876%09red
Human Diseases	Cancers: Specific types	Non-small cell lung cancer	KEGG PATHWAY	hsa05223	2	56	0.319136877	0.557365814	ENSG00000117020|ENSG00000204231	http://www.genome.jp/kegg-bin/show_pathway?hsa05223/hsa:10000%09red/hsa:6257%09red
Organismal Systems	Endocrine system	Regulation of lipolysis in adipocytes	KEGG PATHWAY	hsa04923	2	56	0.319136877	0.557365814	ENSG00000117020|ENSG00000050628	http://www.genome.jp/kegg-bin/show_pathway?hsa04923/hsa:5733%09red/hsa:10000%09red
Environmental Information Processing	Signal transduction	Phosphatidylinositol signaling system	KEGG PATHWAY	hsa04070	3	98	0.323152466	0.560432249	ENSG00000143933|ENSG00000171862|ENSG00000249967	http://www.genome.jp/kegg-bin/show_pathway?hsa04070/hsa:5728%09red/hsa:55361%09red/hsa:808%09red
Metabolism	Lipid metabolism	Steroid hormone biosynthesis	KEGG PATHWAY	hsa00140	2	58	0.333670678	0.571236642	ENSG00000250566|ENSG00000261235	http://www.genome.jp/kegg-bin/show_pathway?hsa00140/hsa:7366%09red/hsa:3294%09red
Organismal Systems	Endocrine system	Melanogenesis	KEGG PATHWAY	hsa04916	3	100	0.333989166	0.571236642	ENSG00000157404|ENSG00000143933|ENSG00000080166	http://www.genome.jp/kegg-bin/show_pathway?hsa04916/hsa:3815%09red/hsa:1638%09red/hsa:808%09red
Human Diseases	Cancers: Overview	Choline metabolism in cancer	KEGG PATHWAY	hsa05231	3	101	0.339405099	0.57652373	ENSG00000188459|ENSG00000117020|ENSG00000100288	http://www.genome.jp/kegg-bin/show_pathway?hsa05231/hsa:1120%09red/hsa:10163%09red/hsa:10000%09red
Metabolism	Lipid metabolism	Steroid biosynthesis	KEGG PATHWAY	hsa00100	1	20	0.342952075	0.578585814	ENSG00000241095	http://www.genome.jp/kegg-bin/show_pathway?hsa00100/hsa:1595%09red
Environmental Information Processing	Signal transduction	VEGF signaling pathway	KEGG PATHWAY	hsa04370	2	61	0.355294656	0.592480279	ENSG00000117020|ENSG00000225018	http://www.genome.jp/kegg-bin/show_pathway?hsa04370/hsa:998%09red/hsa:10000%09red
Metabolism	Amino acid metabolism	Arginine biosynthesis	KEGG PATHWAY	hsa00220	1	21	0.355965974	0.592480279	ENSG00000265630	http://www.genome.jp/kegg-bin/show_pathway?hsa00220/hsa:2746%09red
Human Diseases	Cancers: Specific types	Colorectal cancer	KEGG PATHWAY	hsa05210	2	62	0.36244804	0.599247425	ENSG00000117020|ENSG00000092969	http://www.genome.jp/kegg-bin/show_pathway?hsa05210/hsa:7042%09red/hsa:10000%09red
Organismal Systems	Immune system	Toll-like receptor signaling pathway	KEGG PATHWAY	hsa04620	3	106	0.366419943	0.60180229	ENSG00000117020|XLOC_054993|ENSG00000169429	http://www.genome.jp/kegg-bin/show_pathway?hsa04620/hsa:7189%09red/hsa:3576%09red/hsa:10000%09red
Organismal Systems	Aging	Longevity regulating pathway - multiple species	KEGG PATHWAY	hsa04213	2	64	0.376662653	0.610733132	ENSG00000117020|ENSG00000125798	http://www.genome.jp/kegg-bin/show_pathway?hsa04213/hsa:10000%09red/hsa:3170%09red
Metabolism	Lipid metabolism	Biosynthesis of unsaturated fatty acids	KEGG PATHWAY	hsa01040	1	23	0.381226518	0.610733132	ENSG00000226549	http://www.genome.jp/kegg-bin/show_pathway?hsa01040/hsa:6319%09red
Genetic Information Processing	Replication and repair	Mismatch repair	KEGG PATHWAY	hsa03430	1	23	0.381226518	0.610733132	ENSG00000277125	http://www.genome.jp/kegg-bin/show_pathway?hsa03430/hsa:5395%09red
Environmental Information Processing	Signal transduction	mTOR signaling pathway	KEGG PATHWAY	hsa04150	4	154	0.381708207	0.610733132	ENSG00000261659|ENSG00000117020|ENSG00000052795|ENSG00000171862	http://www.genome.jp/kegg-bin/show_pathway?hsa04150/hsa:5728%09red/hsa:84219%09red/hsa:57600%09red/hsa:10000%09red
Genetic Information Processing	Translation	Aminoacyl-tRNA biosynthesis	KEGG PATHWAY	hsa00970	2	66	0.390744052	0.612654256	XLOC_055171|XLOC_055133	http://www.genome.jp/kegg-bin/show_pathway?hsa00970/hsa:57176%09red
Organismal Systems	Digestive system	Vitamin digestion and absorption	KEGG PATHWAY	hsa04977	1	24	0.393483236	0.612654256	ENSG00000134612	http://www.genome.jp/kegg-bin/show_pathway?hsa04977/hsa:2346%09red
Metabolism	Glycan biosynthesis and metabolism	Glycosaminoglycan biosynthesis - heparan sulfate / heparin	KEGG PATHWAY	hsa00534	1	24	0.393483236	0.612654256	ENSG00000153976	http://www.genome.jp/kegg-bin/show_pathway?hsa00534/hsa:9955%09red
Metabolism	Amino acid metabolism	Histidine metabolism	KEGG PATHWAY	hsa00340	1	24	0.393483236	0.612654256	ENSG00000002726	http://www.genome.jp/kegg-bin/show_pathway?hsa00340/hsa:26%09red
Human Diseases	Substance dependence	Amphetamine addiction	KEGG PATHWAY	hsa05031	2	67	0.39773119	0.612654256	ENSG00000143933|ENSG00000125675	http://www.genome.jp/kegg-bin/show_pathway?hsa05031/hsa:808%09red/hsa:2892%09red
Metabolism	Carbohydrate metabolism	Glycolysis / Gluconeogenesis	KEGG PATHWAY	hsa00010	2	67	0.39773119	0.612654256	ENSG00000236144|ENSG00000106633	http://www.genome.jp/kegg-bin/show_pathway?hsa00010/hsa:2645%09red/hsa:26330%09red
Metabolism	Global and overview maps	Carbon metabolism	KEGG PATHWAY	hsa01200	3	113	0.40388877	0.613191295	ENSG00000265630|ENSG00000236349|ENSG00000106633	http://www.genome.jp/kegg-bin/show_pathway?hsa01200/hsa:2746%09red/hsa:2645%09red/hsa:8801%09red
Organismal Systems	Immune system	Fc epsilon RI signaling pathway	KEGG PATHWAY	hsa04664	2	68	0.404680837	0.613191295	ENSG00000117020|ENSG00000113520	http://www.genome.jp/kegg-bin/show_pathway?hsa04664/hsa:3565%09red/hsa:10000%09red
Metabolism	Lipid metabolism	alpha-Linolenic acid metabolism	KEGG PATHWAY	hsa00592	1	25	0.405497469	0.613191295	ENSG00000170890	http://www.genome.jp/kegg-bin/show_pathway?hsa00592/hsa:5319%09red
Organismal Systems	Nervous system	Glutamatergic synapse	KEGG PATHWAY	hsa04724	3	114	0.409192982	0.614908141	ENSG00000105143|ENSG00000171189|ENSG00000125675	http://www.genome.jp/kegg-bin/show_pathway?hsa04724/hsa:2897%09red/hsa:6511%09red/hsa:2892%09red
Cellular Processes	Cell growth and death	p53 signaling pathway	KEGG PATHWAY	hsa04115	2	69	0.411591739	0.614908141	ENSG00000106366|ENSG00000171862	http://www.genome.jp/kegg-bin/show_pathway?hsa04115/hsa:5728%09red/hsa:5054%09red
Organismal Systems	Digestive system	Bile secretion	KEGG PATHWAY	hsa04976	2	71	0.42529261	0.625159458	ENSG00000257062|ENSG00000240583	http://www.genome.jp/kegg-bin/show_pathway?hsa04976/hsa:358%09red/hsa:338821%09red
Metabolism	Carbohydrate metabolism	Inositol phosphate metabolism	KEGG PATHWAY	hsa00562	2	71	0.42529261	0.625159458	ENSG00000171862|ENSG00000249967	http://www.genome.jp/kegg-bin/show_pathway?hsa00562/hsa:5728%09red/hsa:55361%09red
Metabolism	Carbohydrate metabolism	Ascorbate and aldarate metabolism	KEGG PATHWAY	hsa00053	1	27	0.428817548	0.625159458	ENSG00000250566	http://www.genome.jp/kegg-bin/show_pathway?hsa00053/hsa:7366%09red
Human Diseases	Cancers: Specific types	Chronic myeloid leukemia	KEGG PATHWAY	hsa05220	2	73	0.438825017	0.625159458	ENSG00000117020|ENSG00000092969	http://www.genome.jp/kegg-bin/show_pathway?hsa05220/hsa:7042%09red/hsa:10000%09red
Organismal Systems	Immune system	B cell receptor signaling pathway	KEGG PATHWAY	hsa04662	2	73	0.438825017	0.625159458	ENSG00000117020|ENSG00000095585	http://www.genome.jp/kegg-bin/show_pathway?hsa04662/hsa:29760%09red/hsa:10000%09red
Metabolism	Carbohydrate metabolism	Butanoate metabolism	KEGG PATHWAY	hsa00650	1	28	0.440132696	0.625159458	ENSG00000161267	http://www.genome.jp/kegg-bin/show_pathway?hsa00650/hsa:622%09red
Organismal Systems	Circulatory system	Vascular smooth muscle contraction	KEGG PATHWAY	hsa04270	3	120	0.440688696	0.625159458	ENSG00000120907|ENSG00000143933|ENSG00000170890	http://www.genome.jp/kegg-bin/show_pathway?hsa04270/hsa:148%09red/hsa:5319%09red/hsa:808%09red
Human Diseases	Neurodegenerative diseases	Alzheimer's disease	KEGG PATHWAY	hsa05010	4	168	0.443793104	0.625159458	ENSG00000161281|ENSG00000143933|ENSG00000280243|ENSG00000262902	http://www.genome.jp/kegg-bin/show_pathway?hsa05010/hsa:808%09red/hsa:4512%09red/hsa:1346%09red
Organismal Systems	Immune system	Platelet activation	KEGG PATHWAY	hsa04611	3	122	0.451045239	0.625159458	ENSG00000276045|ENSG00000117020|ENSG00000164692	http://www.genome.jp/kegg-bin/show_pathway?hsa04611/hsa:84876%09red/hsa:10000%09red/hsa:1278%09red
Environmental Information Processing	Signal transduction	Hippo signaling pathway -multiple species	KEGG PATHWAY	hsa04392	1	29	0.451223964	0.625159458	ENSG00000153303	http://www.genome.jp/kegg-bin/show_pathway?hsa04392/hsa:79981%09red
Metabolism	Lipid metabolism	Linoleic acid metabolism	KEGG PATHWAY	hsa00591	1	29	0.451223964	0.625159458	ENSG00000170890	http://www.genome.jp/kegg-bin/show_pathway?hsa00591/hsa:5319%09red
Human Diseases	Cancers: Specific types	Thyroid cancer	KEGG PATHWAY	hsa05216	1	29	0.451223964	0.625159458	ENSG00000204231	http://www.genome.jp/kegg-bin/show_pathway?hsa05216/hsa:6257%09red
Genetic Information Processing	Replication and repair	Homologous recombination	KEGG PATHWAY	hsa03440	1	29	0.451223964	0.625159458	ENSG00000228050	http://www.genome.jp/kegg-bin/show_pathway?hsa03440/hsa:8940%09red
Metabolism	Metabolism of cofactors and vitamins	Nicotinate and nicotinamide metabolism	KEGG PATHWAY	hsa00760	1	30	0.462095776	0.630336625	ENSG00000238077	http://www.genome.jp/kegg-bin/show_pathway?hsa00760/hsa:64802%09red
Metabolism	Carbohydrate metabolism	Citrate cycle (TCA cycle)	KEGG PATHWAY	hsa00020	1	30	0.462095776	0.630336625	ENSG00000236349	http://www.genome.jp/kegg-bin/show_pathway?hsa00020/hsa:8801%09red
Genetic Information Processing	Folding, sorting and degradation	RNA degradation	KEGG PATHWAY	hsa03018	2	77	0.4653539	0.630336625	ENSG00000140694|ENSG00000230337	http://www.genome.jp/kegg-bin/show_pathway?hsa03018/hsa:5394%09red/hsa:5073%09red
Metabolism	Glycan biosynthesis and metabolism	Mucin type O-Glycan biosynthesis	KEGG PATHWAY	hsa00512	1	31	0.472752469	0.630336625	ENSG00000158089	http://www.genome.jp/kegg-bin/show_pathway?hsa00512/hsa:79623%09red
Metabolism	Carbohydrate metabolism	Galactose metabolism	KEGG PATHWAY	hsa00052	1	31	0.472752469	0.630336625	ENSG00000106633	http://www.genome.jp/kegg-bin/show_pathway?hsa00052/hsa:2645%09red
Metabolism	Glycan biosynthesis and metabolism	Other types of O-glycan biosynthesis	KEGG PATHWAY	hsa00514	1	31	0.472752469	0.630336625	ENSG00000112309	http://www.genome.jp/kegg-bin/show_pathway?hsa00514/hsa:135152%09red
Metabolism	Metabolism of other amino acids	beta-Alanine metabolism	KEGG PATHWAY	hsa00410	1	31	0.472752469	0.630336625	ENSG00000131471	http://www.genome.jp/kegg-bin/show_pathway?hsa00410/hsa:8639%09red
Human Diseases	Immune diseases	Asthma	KEGG PATHWAY	hsa05310	1	32	0.483198295	0.637356668	ENSG00000113520	http://www.genome.jp/kegg-bin/show_pathway?hsa05310/hsa:3565%09red
Metabolism	Carbohydrate metabolism	Propanoate metabolism	KEGG PATHWAY	hsa00640	1	32	0.483198295	0.637356668	ENSG00000236349	http://www.genome.jp/kegg-bin/show_pathway?hsa00640/hsa:8801%09red
Organismal Systems	Endocrine system	Aldosterone synthesis and secretion	KEGG PATHWAY	hsa04925	2	81	0.491125702	0.637356668	ENSG00000143933|ENSG00000276045	http://www.genome.jp/kegg-bin/show_pathway?hsa04925/hsa:808%09red/hsa:84876%09red
Metabolism	Carbohydrate metabolism	Fructose and mannose metabolism	KEGG PATHWAY	hsa00051	1	33	0.49343742	0.637356668	ENSG00000104522	http://www.genome.jp/kegg-bin/show_pathway?hsa00051/hsa:7264%09red
Genetic Information Processing	Replication and repair	Base excision repair	KEGG PATHWAY	hsa03410	1	33	0.49343742	0.637356668	ENSG00000259648	http://www.genome.jp/kegg-bin/show_pathway?hsa03410/hsa:3146%09red
Cellular Processes	Cell growth and death	Apoptosis - multiple species	KEGG PATHWAY	hsa04215	1	33	0.49343742	0.637356668	ENSG00000196289	http://www.genome.jp/kegg-bin/show_pathway?hsa04215/hsa:441925%09red
Organismal Systems	Sensory system	Taste transduction	KEGG PATHWAY	hsa04742	2	83	0.503714623	0.643923848	ENSG00000187848|ENSG00000277481	http://www.genome.jp/kegg-bin/show_pathway?hsa04742/hsa:342372%09red/hsa:22953%09red
Human Diseases	Cardiovascular diseases	Hypertrophic cardiomyopathy (HCM)	KEGG PATHWAY	hsa05410	2	83	0.503714623	0.643923848	ENSG00000151062|ENSG00000092969	http://www.genome.jp/kegg-bin/show_pathway?hsa05410/hsa:7042%09red/hsa:93589%09red
Metabolism	Energy metabolism	Oxidative phosphorylation	KEGG PATHWAY	hsa00190	3	133	0.506468073	0.644123498	ENSG00000161281|ENSG00000280243|ENSG00000262902	http://www.genome.jp/kegg-bin/show_pathway?hsa00190/hsa:4512%09red/hsa:1346%09red
Human Diseases	Neurodegenerative diseases	Prion diseases	KEGG PATHWAY	hsa05020	1	35	0.513311832	0.649496604	ENSG00000120738	http://www.genome.jp/kegg-bin/show_pathway?hsa05020/hsa:1958%09red
Organismal Systems	Immune system	Natural killer cell mediated cytotoxicity	KEGG PATHWAY	hsa04650	3	135	0.516232734	0.649876741	XLOC_055172|XLOC_055082|ENSG00000279443	http://www.genome.jp/kegg-bin/show_pathway?hsa04650/hsa:100507436%09red/hsa:4277%09red/hsa:353091%09red
Human Diseases	Infectious diseases: Viral	Measles	KEGG PATHWAY	hsa05162	3	136	0.521075998	0.651722873	ENSG00000117020|XLOC_054993|ENSG00000113520	http://www.genome.jp/kegg-bin/show_pathway?hsa05162/hsa:7189%09red/hsa:3565%09red/hsa:10000%09red
Metabolism	Carbohydrate metabolism	Pentose and glucuronate interconversions	KEGG PATHWAY	hsa00040	1	36	0.522955048	0.651722873	ENSG00000250566	http://www.genome.jp/kegg-bin/show_pathway?hsa00040/hsa:7366%09red
Cellular Processes	Cell growth and death	Apoptosis	KEGG PATHWAY	hsa04210	3	140	0.540180126	0.66627884	ENSG00000267278|ENSG00000117020|ENSG00000185291	http://www.genome.jp/kegg-bin/show_pathway?hsa04210/hsa:3563%09red/hsa:10000%09red/hsa:9020%09red
Human Diseases	Cancers: Specific types	Prostate cancer	KEGG PATHWAY	hsa05215	2	89	0.540246944	0.66627884	ENSG00000117020|ENSG00000171862	http://www.genome.jp/kegg-bin/show_pathway?hsa05215/hsa:5728%09red/hsa:10000%09red
Human Diseases	Cardiovascular diseases	Dilated cardiomyopathy	KEGG PATHWAY	hsa05414	2	90	0.546151833	0.66627884	ENSG00000151062|ENSG00000092969	http://www.genome.jp/kegg-bin/show_pathway?hsa05414/hsa:7042%09red/hsa:93589%09red
Human Diseases	Neurodegenerative diseases	Huntington's disease	KEGG PATHWAY	hsa05016	4	193	0.548965064	0.66627884	ENSG00000161281|ENSG00000213856|ENSG00000280243|ENSG00000262902	http://www.genome.jp/kegg-bin/show_pathway?hsa05016/hsa:7416%09red/hsa:1346%09red/hsa:4512%09red
Human Diseases	Immune diseases	Allograft rejection	KEGG PATHWAY	hsa05330	1	39	0.550754686	0.66627884	ENSG00000113520	http://www.genome.jp/kegg-bin/show_pathway?hsa05330/hsa:3565%09red
Organismal Systems	Excretory system	Aldosterone-regulated sodium reabsorption	KEGG PATHWAY	hsa04960	1	39	0.550754686	0.66627884	ENSG00000151704	http://www.genome.jp/kegg-bin/show_pathway?hsa04960/hsa:3758%09red
Cellular Processes	Transport and catabolism	Regulation of autophagy	KEGG PATHWAY	hsa04140	1	40	0.55965689	0.670506805	ENSG00000196289	http://www.genome.jp/kegg-bin/show_pathway?hsa04140/hsa:441925%09red
Metabolism	Amino acid metabolism	Tryptophan metabolism	KEGG PATHWAY	hsa00380	1	40	0.55965689	0.670506805	ENSG00000002726	http://www.genome.jp/kegg-bin/show_pathway?hsa00380/hsa:26%09red
Human Diseases	Cancers: Specific types	Bladder cancer	KEGG PATHWAY	hsa05219	1	41	0.568382903	0.674444784	ENSG00000169429	http://www.genome.jp/kegg-bin/show_pathway?hsa05219/hsa:3576%09red
Organismal Systems	Digestive system	Fat digestion and absorption	KEGG PATHWAY	hsa04975	1	41	0.568382903	0.674444784	ENSG00000170890	http://www.genome.jp/kegg-bin/show_pathway?hsa04975/hsa:5319%09red
Organismal Systems	Environmental adaptation	Circadian entrainment	KEGG PATHWAY	hsa04713	2	95	0.574873582	0.678898326	ENSG00000143933|ENSG00000125675	http://www.genome.jp/kegg-bin/show_pathway?hsa04713/hsa:808%09red/hsa:2892%09red
Organismal Systems	Sensory system	Inflammatory mediator regulation of TRP channels	KEGG PATHWAY	hsa04750	2	98	0.591459505	0.694327811	ENSG00000143933|ENSG00000235531	http://www.genome.jp/kegg-bin/show_pathway?hsa04750/hsa:808%09red/hsa:8989%09red
Metabolism	Lipid metabolism	Fatty acid degradation	KEGG PATHWAY	hsa00071	1	44	0.59353829	0.694327811	ENSG00000103740	http://www.genome.jp/kegg-bin/show_pathway?hsa00071/hsa:23205%09red
Organismal Systems	Endocrine system	Estrogen signaling pathway	KEGG PATHWAY	hsa04915	2	99	0.596879849	0.694958698	ENSG00000117020|ENSG00000143933	http://www.genome.jp/kegg-bin/show_pathway?hsa04915/hsa:808%09red/hsa:10000%09red
Organismal Systems	Digestive system	Carbohydrate digestion and absorption	KEGG PATHWAY	hsa04973	1	46	0.609489643	0.701150698	ENSG00000117020	http://www.genome.jp/kegg-bin/show_pathway?hsa04973/hsa:10000%09red
Organismal Systems	Sensory system	Olfactory transduction	KEGG PATHWAY	hsa04740	8	420	0.613810066	0.701150698	ENSG00000254447|ENSG00000143933|ENSG00000215480|ENSG00000255303|ENSG00000225101|ENSG00000196534|ENSG00000172519|ENSG00000159961	http://www.genome.jp/kegg-bin/show_pathway?hsa04740/hsa:284433%09red/hsa:441639%09red/hsa:808%09red/hsa:219479%09red/hsa:8392%09red/hsa:119774%09red/hsa:26648%09red
Genetic Information Processing	Replication and repair	Nucleotide excision repair	KEGG PATHWAY	hsa03420	1	47	0.617229297	0.701150698	ENSG00000285190	http://www.genome.jp/kegg-bin/show_pathway?hsa03420/hsa:902%09red
Metabolism	Lipid metabolism	Sphingolipid metabolism	KEGG PATHWAY	hsa00600	1	47	0.617229297	0.701150698	ENSG00000128242	http://www.genome.jp/kegg-bin/show_pathway?hsa00600/hsa:9514%09red
Environmental Information Processing	Signal transduction	HIF-1 signaling pathway	KEGG PATHWAY	hsa04066	2	103	0.618019782	0.701150698	ENSG00000117020|ENSG00000106366	http://www.genome.jp/kegg-bin/show_pathway?hsa04066/hsa:5054%09red/hsa:10000%09red
Metabolism	Amino acid metabolism	Valine, leucine and isoleucine degradation	KEGG PATHWAY	hsa00280	1	48	0.624815743	0.701150698	ENSG00000113492	http://www.genome.jp/kegg-bin/show_pathway?hsa00280/hsa:64902%09red
Environmental Information Processing	Signal transduction	Notch signaling pathway	KEGG PATHWAY	hsa04330	1	48	0.624815743	0.701150698	XLOC_055348	http://www.genome.jp/kegg-bin/show_pathway?hsa04330/hsa:113878%09red
Human Diseases	Endocrine and metabolic diseases	Type II diabetes mellitus	KEGG PATHWAY	hsa04930	1	48	0.624815743	0.701150698	ENSG00000106633	http://www.genome.jp/kegg-bin/show_pathway?hsa04930/hsa:2645%09red
Organismal Systems	Endocrine system	Ovarian steroidogenesis	KEGG PATHWAY	hsa04913	1	50	0.63954107	0.714442276	ENSG00000261235	http://www.genome.jp/kegg-bin/show_pathway?hsa04913/hsa:3294%09red
Human Diseases	Infectious diseases: Bacterial	Vibrio cholerae infection	KEGG PATHWAY	hsa05110	1	51	0.64668583	0.715973597	XLOC_054759	http://www.genome.jp/kegg-bin/show_pathway?hsa05110/hsa:3784%09red
Human Diseases	Neurodegenerative diseases	Amyotrophic lateral sclerosis (ALS)	KEGG PATHWAY	hsa05014	1	51	0.64668583	0.715973597	ENSG00000253607	http://www.genome.jp/kegg-bin/show_pathway?hsa05014/hsa:79139%09red
Genetic Information Processing	Folding, sorting and degradation	Protein processing in endoplasmic reticulum	KEGG PATHWAY	hsa04141	3	166	0.652850185	0.717322601	ENSG00000253607|ENSG00000268509|ENSG00000101251	http://www.genome.jp/kegg-bin/show_pathway?hsa04141/hsa:79139%09red/hsa:80343%09red/hsa:9695%09red
Organismal Systems	Digestive system	Mineral absorption	KEGG PATHWAY	hsa04978	1	52	0.653689144	0.717322601	ENSG00000147804	http://www.genome.jp/kegg-bin/show_pathway?hsa04978/hsa:55630%09red
Human Diseases	Immune diseases	Autoimmune thyroid disease	KEGG PATHWAY	hsa05320	1	54	0.667282569	0.729013556	ENSG00000113520	http://www.genome.jp/kegg-bin/show_pathway?hsa05320/hsa:3565%09red
Human Diseases	Infectious diseases: Bacterial	Staphylococcus aureus infection	KEGG PATHWAY	hsa05150	1	57	0.686680012	0.746904106	ENSG00000171051	http://www.genome.jp/kegg-bin/show_pathway?hsa05150/hsa:2357%09red
Organismal Systems	Endocrine system	Thyroid hormone signaling pathway	KEGG PATHWAY	hsa04919	2	118	0.689681614	0.746904106	ENSG00000117020|ENSG00000204231	http://www.genome.jp/kegg-bin/show_pathway?hsa04919/hsa:10000%09red/hsa:6257%09red
Metabolism	Lipid metabolism	Glycerolipid metabolism	KEGG PATHWAY	hsa00561	1	59	0.69897998	0.753565007	XLOC_054719	http://www.genome.jp/kegg-bin/show_pathway?hsa00561/hsa:55326%09red
Environmental Information Processing	Signal transduction	Sphingolipid signaling pathway	KEGG PATHWAY	hsa04071	2	121	0.702609888	0.753565007	ENSG00000117020|ENSG00000171862	http://www.genome.jp/kegg-bin/show_pathway?hsa04071/hsa:5728%09red/hsa:10000%09red
Organismal Systems	Nervous system	Long-term depression	KEGG PATHWAY	hsa04730	1	60	0.70494791	0.753565007	ENSG00000125675	http://www.genome.jp/kegg-bin/show_pathway?hsa04730/hsa:2892%09red
Human Diseases	Cancers: Overview	MicroRNAs in cancer	KEGG PATHWAY	hsa05206	5	299	0.721049037	0.767468503	ENSG00000122861|ENSG00000092969|ENSG00000169946|ENSG00000171862|ENSG00000227347	http://www.genome.jp/kegg-bin/show_pathway?hsa05206/hsa:5728%09red/hsa:3190%09red/hsa:23414%09red/hsa:5328%09red/hsa:7042%09red
Organismal Systems	Immune system	Cytosolic DNA-sensing pathway	KEGG PATHWAY	hsa04623	1	64	0.727661033	0.771196309	ENSG00000137033	http://www.genome.jp/kegg-bin/show_pathway?hsa04623/hsa:90865%09red
Metabolism	Metabolism of cofactors and vitamins	Retinol metabolism	KEGG PATHWAY	hsa00830	1	65	0.733061008	0.773613319	ENSG00000250566	http://www.genome.jp/kegg-bin/show_pathway?hsa00830/hsa:7366%09red
Organismal Systems	Nervous system	Long-term potentiation	KEGG PATHWAY	hsa04720	1	66	0.738354042	0.775897468	ENSG00000143933	http://www.genome.jp/kegg-bin/show_pathway?hsa04720/hsa:808%09red
Environmental Information Processing	Signaling molecules and interaction	ECM-receptor interaction	KEGG PATHWAY	hsa04512	1	82	0.810103601	0.847703346	ENSG00000164692	http://www.genome.jp/kegg-bin/show_pathway?hsa04512/hsa:1278%09red
Organismal Systems	Endocrine system	Insulin secretion	KEGG PATHWAY	hsa04911	1	85	0.821182076	0.855685525	ENSG00000106633	http://www.genome.jp/kegg-bin/show_pathway?hsa04911/hsa:2645%09red
Organismal Systems	Endocrine system	Oxytocin signaling pathway	KEGG PATHWAY	hsa04921	2	158	0.827946312	0.859124206	ENSG00000151062|ENSG00000143933	http://www.genome.jp/kegg-bin/show_pathway?hsa04921/hsa:808%09red/hsa:93589%09red
Environmental Information Processing	Signal transduction	ErbB signaling pathway	KEGG PATHWAY	hsa04012	1	88	0.831614995	0.859335495	ENSG00000117020	http://www.genome.jp/kegg-bin/show_pathway?hsa04012/hsa:10000%09red
Genetic Information Processing	Translation	mRNA surveillance pathway	KEGG PATHWAY	hsa03015	1	92	0.84458598	0.869117523	ENSG00000223873	http://www.genome.jp/kegg-bin/show_pathway?hsa03015/hsa:10284%09red
Organismal Systems	Aging	Longevity regulating pathway	KEGG PATHWAY	hsa04211	1	94	0.850692275	0.871783819	ENSG00000117020	http://www.genome.jp/kegg-bin/show_pathway?hsa04211/hsa:10000%09red
Human Diseases	Drug resistance: Antineoplastic	Endocrine resistance	KEGG PATHWAY	hsa01522	1	97	0.859405355	0.877088593	ENSG00000117020	http://www.genome.jp/kegg-bin/show_pathway?hsa01522/hsa:10000%09red
Organismal Systems	Nervous system	Retrograde endocannabinoid signaling	KEGG PATHWAY	hsa04723	1	101	0.870237938	0.884504134	ENSG00000125675	http://www.genome.jp/kegg-bin/show_pathway?hsa04723/hsa:2892%09red
Metabolism	Nucleotide metabolism	Pyrimidine metabolism	KEGG PATHWAY	hsa00240	1	105	0.880236848	0.891015258	ENSG00000188833	http://www.genome.jp/kegg-bin/show_pathway?hsa00240/hsa:377841%09red
Organismal Systems	Nervous system	Serotonergic synapse	KEGG PATHWAY	hsa04726	1	112	0.895918884	0.903202777	ENSG00000179593	http://www.genome.jp/kegg-bin/show_pathway?hsa04726/hsa:247%09red
Environmental Information Processing	Signal transduction	Wnt signaling pathway	KEGG PATHWAY	hsa04310	1	143	0.944112238	0.947934554	ENSG00000106483	http://www.genome.jp/kegg-bin/show_pathway?hsa04310/hsa:6424%09red
Cellular Processes	Transport and catabolism	Phagosome	KEGG PATHWAY	hsa04145	1	155	0.956073859	0.956073859	ENSG00000265639	http://www.genome.jp/kegg-bin/show_pathway?hsa04145/hsa:3916%09red
