# Supplementary material for: Effects of Lactobacillus acidophilus KLDS1.0901 on Proliferation and Apoptosis of Colon Cancer Cells
Source: Front Microbiol. 2022 Feb 11;12:788040. doi: 10.3389/fmicb.2021.788040 (PMC8895954; doi:10.3389/fmicb.2021.788040)
Supplement: Supplementary file 8 [file Data_Sheet_6.XLSX]

## Sheet: Sheet1
	fold change
RASL11A	1.47
	1.59
	1.45
IL32	1.49
	1.34
	1.5
CCN1	1.28
	1.15
	1.37
EGR1	1.13
	1.2
	1.3
PAK1IP1	1.48
	1.45
	1.29
MFSD12	-0.75
	-0.67
	-0.76
NUPR1	-0.85
	-0.78
	-0.81
CCL20	1.22
	1.52
	1.3
SLC12A3	1.55
	1.6
	1.69
IL3RA	-0.77
	-0.8
	-0.91
